# Supplementary material for: Hypo- and Hypernatremia in Extremely Low Birth Weight Infants in the First 10 Days of Life: A Review
Source: Children (Basel). 2025 Feb 13;12(2):231. doi: 10.3390/children12020231 (PMC11854672; doi:10.3390/children12020231)
Supplement: Supplementary file 1 [file children-12-00231-s001.zip]

Archive with 1 entries (1 files):
- children-3310309-supplementary.pdf
